# Supplementary material for: Music with Different Tones Affects the Development of Brain Nerves in Mice in Early Life through BDNF and Its Downstream Pathways
Source: Int J Mol Sci. 2023 May 1;24(9):8119. doi: 10.3390/ijms24098119 (PMC10179650; doi:10.3390/ijms24098119)
Supplement: Supplementary file 1 [file ijms-24-08119-s001.zip]

Archive with 1 entries (1 files):
- ijms-2335069-supplementary.pdf
